# Supplementary material for: Antilisterial Properties of Selected Strains from the Autochthonous Microbiota of a Swiss Artisan Soft Smear Cheese
Source: Foods. 2024 Oct 30;13(21):3473. doi: 10.3390/foods13213473 (PMC11545730; doi:10.3390/foods13213473)
Supplement: Supplementary file 1 [file foods-13-03473-s001.zip]

Archive with 8 entries (8 files):
- Figure_S1_starter_culture.png
- Figure_S2_undescribed_species.pdf
- File_S1_method_real_time_PCR.pdf
- Table_S1_trial_I.xlsx
- Table_S2_main_taxa.xlsx
- Table_S3_Aerococcaceae_Carnobacteriaceae.xlsx
- Table_S4_trial_II.xlsx
- Table_S5_trial_III.xlsx
