# Supplementary material for: Antilisterial Properties of Selected Strains from the Autochthonous Microbiota of a Swiss Artisan Soft Smear Cheese
Source: Foods. 2024 Oct 30;13(21):3473. doi: 10.3390/foods13213473 (PMC11545730; doi:10.3390/foods13213473)
Supplement: Supplementary file 1 [file foods-13-03473-s001.zip › Table_S1_trial_I.xlsx]

## Sheet: Raw_data_Listeria
Replication	Dairy	Day	List
Repl_3	A	D10	1
Repl_3	B	D10	1
Repl_3	C	D10	1
Repl_3	D	D10	1.69897
Repl_3	E	D10	1
Repl_3	F	D10	1.90309
Repl_3	G	D10	1.47712
Repl_3	H	D10	1
Repl_3	I	D10	1
Repl_1	C	D10	3.04922
Repl_1	A	D10	3.24797
Repl_1	H	D10	2.79588
Repl_1	E	D10	2.95424
Repl_1	B	D10	2.97313
Repl_1	G	D10	2.72016
Repl_1	I	D10	2.65321
Repl_1	D	D10	3.01284
Repl_2	D	D10	2.25527
Repl_2	F	D10	4.24551
Repl_2	C	D10	2.53148
Repl_2	A	D10	2.95424
Repl_2	G	D10	2.20412
Repl_2	H	D10	1.95424
Repl_2	E	D10	2.04139
Repl_3	A	D16	4.61278
Repl_3	B	D16	5.06258
Repl_3	C	D16	5.3075
Repl_3	D	D16	2.13033
Repl_3	E	D16	6.32222
Repl_3	F	D16	6.31175
Repl_3	G	D16	5.30211
Repl_3	H	D16	5.02735
Repl_3	I	D16	2.33244
Repl_1	C	D16	4.4194
Repl_1	A	D16	3.94283
Repl_1	H	D16	2.86923
Repl_1	E	D16	5.32153
Repl_1	B	D16	4.75841
Repl_1	G	D16	4.0657
Repl_1	I	D16	4.78176
Repl_1	D	D16	2.49136
Repl_2	D	D16	2.81291
Repl_2	F	D16	5.74819
Repl_2	C	D16	5.38917
Repl_2	A	D16	3.73239
Repl_2	G	D16	2.24304
Repl_2	H	D16	4.39967
Repl_2	E	D16	4.9058
Repl_3	A	D23	5.82866
Repl_3	B	D23	6.01745
Repl_3	C	D23	7.40739
Repl_3	D	D23	4.02877
Repl_3	E	D23	7.15229
Repl_3	F	D23	7.57461
Repl_3	G	D23	5.75967
Repl_3	H	D23	5.37383
Repl_3	I	D23	4.40312
Repl_1	C	D23	5.5682
Repl_1	A	D23	6.25123
Repl_1	H	D23	1
Repl_1	E	D23	6.34044
Repl_1	B	D23	5.06819
Repl_1	G	D23	5.60206
Repl_1	I	D23	6.04271
Repl_1	D	D23	1
Repl_2	D	D23	3.6902
Repl_2	F	D23	7.34242
Repl_2	C	D23	6.29226
Repl_2	A	D23	4.60746
Repl_2	G	D23	5.02325
Repl_2	H	D23	5.74429
Repl_2	E	D23	6.28103
Repl_3	A	D35	5.86629
Repl_3	B	D35	6.40483
Repl_3	C	D35	7.56289
Repl_3	D	D35	4.06633
Repl_3	E	D35	6.83569
Repl_3	F	D35	7.79934
Repl_3	G	D35	6.01494
Repl_3	H	D35	5.22141
Repl_3	I	D35	4.49831
Repl_1	C	D35	5.77573
Repl_1	A	D35	5.5682
Repl_1	H	D35	4.51851
Repl_1	E	D35	6.71181
Repl_1	B	D35	5.83251
Repl_1	G	D35	5.73239
Repl_1	I	D35	5.5966
Repl_1	D	D35	1.47712
Repl_2	D	D35	3.51851
Repl_2	F	D35	7.47712
Repl_2	C	D35	5.90849
Repl_2	A	D35	3.99782
Repl_2	G	D35	5.48926
Repl_2	H	D35	5.38202
Repl_2	E	D35	5.80956

## Sheet: Raw_data_Biochemical
Replication	Dairy	List35	Dlac24h	Dlac10	Llac24h	Llac10	Lac24h	Lac10	Gal24h	Gal10	Cit24h	Cit10	Glu24h	Glu10	Lacto24h	Lacto10	Dryloss24h	Dryloss10	pH24h	pH10	C1_23	C2_23	C3_23	iC4_23	C4_23	iC5_23	iC6_23	C6_23
Repl_3	A	5.86629	19.5	32.4	84.2	64.7	103.7	97.1	46.2	26.5	7	6.1	0	0	4.11	0.351	501	502	5.18	5.23	2.98	4.83	0.03	0.03	0.42	0.07	0	0.14
Repl_3	B	6.40483	17.6	23.3	84.6	84	102.2	107.3	51.7	32.6	6.9	7	0	0	2.21	0.273	521	533	5.19	5.18	0.75	3.94	0.05	0.13	0.44	0.27	0	0.08
Repl_3	C	7.56289	29.9	45.1	71.7	76.7	101.6	121.8	52.3	53.4	7.4	7.2	0	0	4.88	0.84	524	454	5.24	5	0.54	2.71	0.03	0.05	0.66	0.16	0	0.21
Repl_3	D	4.06633	36.8	49.9	70.6	59.6	107.4	109.5	51.8	46.8	6.7	5.3	0	0	4.57	1.04	524	539	5.11	5.04	0.11	16.41	0.1	0.12	0.58	0.3	0	0.15
Repl_3	E	6.83569	32.1	35.3	80.8	73.2	112.9	108.5	54.6	29.3	7.5	6.9	0	0	2.44	0.599	498	486	5.09	5.14	0.65	8.15	0.12	0.27	7.84	0.31	0	3.24
Repl_3	F	7.79934	10.8	18.4	84.2	85.9	95	104.3	49.5	37.2	7.1	6.9	0	0	8.58	1.56	505	528	5.24	5.15	0.46	3.27	0.04	0.1	0.27	0.21	0	0.07
Repl_3	G	6.01494	22.7	35	77.4	69.6	100.1	104.6	49.1	35.2	7.1	6.4	0	0	4.51	0.933	507	516	5.18	5.13	0.88	13.07	0.08	0.15	0.58	0.48	0	0.15
Repl_3	H	5.22141	8.4	27.5	86.5	76.4	94.9	103.9	50	28.8	6.9	5.5	0	0	7.07	3.97	519	508	5.2	5.15	1.15	7.45	0.14	0.05	1.15	0.12	0	0.51
Repl_3	I	4.49831	10.6	38.7	51.9	54.4	62.5	93.1	42.3	30.1	6.4	3.3	0	0	14.8	4.23	537	539	5.53	5.19	1.43	4	0.02	0.01	0.37	0.05	0	0.13
Repl_2	D	3.51851	0	33	61	67.9	61	100.9	37.3	23	6.5	4.8	8.27	0	26	0.291	524	519	5.47	5.16	0.04	7.96	0.04	0.05	0.19	0.08	0	0.05
Repl_2	F	7.47712	24.3	25.5	86.6	67	110.9	92.5	53.3	18.8	6.9	5.6	0	0	0	0	519	527	5.11	5.25	0.32	3.41	0.02	0.03	0.34	0.11	0	0.12
Repl_2	C	5.90849	26.2	37.8	83	66.4	109.2	104.2	55.5	19	6.8	5	2.61	0	8.12	0	547	546	5.12	5.2	1.04	8.68	0.08	0.03	1.66	0.07	0	0.72
Repl_2	A	3.99782	20.8	31.9	84.9	49.4	105.7	81.3	46.5	11.4	6.8	4.3	0	0	5.27	0	525	542	5.18	5.36	2.87	13.8	0.12	0.09	3.47	0.25	0	1.65
Repl_2	G	5.48926	0	26.4	73.4	55.6	73.4	82	45	17.9	7	4.9	7.94	0	12.1	0	485	494	5.41	5.33	1.25	17.25	0.1	0.38	0.67	0.86	0.01	0.14
Repl_2	H	5.38202	0	23.9	68.4	69.2	68.4	93.1	39.8	17.6	7.6	5.1	7.88	0	21.7	1.79	506	532	5.33	5.19	0.1	4.09	0.03	0.06	0.71	0.13	0	0.29
Repl_2	E	5.80956	16.5	32.1	64.1	52.9	80.6	85	50.1	12.8	7.1	4.6	14.7	0.111	12.9	0.43	500	517	5.38	5.31	0.38	8.61	0.45	0.05	2.78	0.19	0	1.42
Repl_1	C	5.77573	37.7	35.4	79	61	116.7	96.4	41.5	13.6	6.6	5.1	0	0	2.5	0	560	517	5.05	5.19	0.58	3.68	0.08	0.03	1.04	0.04	0	0.29
Repl_1	A	5.5682	21.5	34.8	76.8	55.2	98.3	90	44	15.6	6.65	4.55	0.278	0	1.94	0	517	488	5.2	5.36	0.28	11.19	0.09	0.36	0.49	0.76	0	0.08
Repl_1	H	4.51851	8	36.3	51	67.6	59	103.9	37.2	23.6	7.6	6.35	11.7	0	21.6	3.47	520	504	5.44	5.15	1.01	8.53	0.09	0.42	0.95	0.77	0	0.27
Repl_1	E	6.71181	21.8	38.1	70.9	75	92.7	113.1	50.3	28.2	6.9	6.55	9.99	0	6.66	0.694	516	517	5.19	5.12	1.15	4.65	0.14	0.31	2.08	0.52	0	0.75
Repl_1	B	5.83251	16.3	27.3	85.1	73.5	101.4	100.8	48.6	25	6.3	5.65	1.67	0	1.11	0	543	509	5.15	5.19	0.81	4.71	0.06	0.09	0.81	0.27	0.01	0.22
Repl_1	G	5.73239	18.1	33.1	81.1	66.8	99.2	99.9	48.8	26.3	7	6.45	4.44	0	3.61	0	508	484	5.21	5.26	0.56	14.85	0.09	0.1	1.01	0.2	0.01	0.24
Repl_1	I	5.5966	39.7	38.8	63.6	43	103.3	81.8	46.1	14.7	7.4	5.95	0.833	0	4.44	0	522	477	5.14	5.26	0.61	8.19	0.1	0.22	0.97	0.37	0.01	0.18
Repl_1	D	1.47712	0	25.3	48.4	58.3	48.4	83.6	48.4	30.9	6.55	5.25	13.6	1.67	24.6	3.61	551	512	5.41	5.14	0.57	22.53	0.1	0.08	0.22	0.16	0.01	0.03

## Sheet: legend
Replication	Replication 1, 2 or 3
Dairy	Dairy code
List	Listeria innocua cell count [log(cfu/g)]
List35	Listeria innocua cell count [log(cfu/g)] after 35 days
Dlac24h	D-Lactate [mmol/kg] after 24h, 10 days
Dlac10
Llac24h	L-Lactate [mmol/kg] after 24h, 10 days
Llac10
Lac24h	Lactate [mmol/kg] after 24h, 10 days
Lac10
Gal24h	Galactose [mmol/kg] after 24h, 10 days
Gal10
Cit24h	Citrate [mmol/kg] after 24h, 10 days
Cit10
Glu24h	Glucose [mmol/kg] after 24h, 10 days
Glu10
Lacto24h	Lactose [mmol/kg] after 24h, 10 days
Lacto10
Dryloss24h	Dryloss [g/kg] after 24h, 10 days
Dryloss10
pH24h	pH [-] after 24h, 10 days
pH10
C1_23	Formic acid [mmol/kg] after 23 days
C2_23	Acetic acid [mmol/kg] after 23 days
C3_23	Propionic acid [mmol/kg] after 23 days
iC4_23	Isobutyric acid [mmol/kg] after 23 days
C4_23	Butyric acid [mmol/kg] after 23 days
iC5_23	Isovaleric acid [mmol/kg] after 23 days
iC6_23	Isocaproic acid [mmol/kg] after 23 days
C6_23	Caproic acid [mmol/kg] after 23 days
