# Supplementary material for: Antilisterial Properties of Selected Strains from the Autochthonous Microbiota of a Swiss Artisan Soft Smear Cheese
Source: Foods. 2024 Oct 30;13(21):3473. doi: 10.3390/foods13213473 (PMC11545730; doi:10.3390/foods13213473)
Supplement: Supplementary file 1 [file foods-13-03473-s001.zip › Table_S2_main_taxa.xlsx]

## Sheet: core microbiome+correlated ASVs
Table S2.1: ASVs detected in all dairies ordered by taxonomic assignment. These represent the core microbiome. Taxonomic assignment has been made based on DAIRYdb v3.0.0, as well as by a comparison to NCBI WGS (>99.0% identity). Mean relative abundances over all samples and Pearson correlation to Listeria counts are added.
ASVID	Domain	Phylum	Class	Order	Family	Genus	Species_DAIRYdb	Species_NCBI_WGS	Mean_Abundance[%]	Pearson correlation to Listeria counts	adj. p-value
ASV_115	Bacteria	Actinomycetota	Actinomycetes	Micrococcales	Brevibacteriaceae	Brevibacterium	Brevibacterium_unclassified	Brevibacterium aurantiacum1,2	0.06441	0.0204303	0.979486
ASV_042	Bacteria	Actinomycetota	Actinomycetes	Micrococcales	Brevibacteriaceae	Brevibacterium	Brevibacterium_unclassified	Brevibacterium aurantiacum1,2	0.29283	0.0232132	0.977039
ASV_018	Bacteria	Actinomycetota	Actinomycetes	Micrococcales	Micrococcaceae	Glutamicibacter	Glutamicibacter_arilaitensis	Glutamicibacter arilaitensis1,2	2.81262	0.0633961	0.943197
ASV_011	Bacteria	Actinomycetota	Actinomycetes	Mycobacteriales	Corynebacteriaceae	Corynebacterium	Corynebacterium_casei	Corynebacterium casei2	2.34113	-0.00585006	0.991835
ASV_048	Bacteria	Actinomycetota	Actinomycetes	Mycobacteriales	Corynebacteriaceae	Corynebacterium	Corynebacterium_unclassified	Corynebacterium sp.2 /kalidii/glyciniphilum	0.660294	0.0138317	0.98444
ASV_012	Bacteria	Actinomycetota	Actinomycetes	Mycobacteriales	Corynebacteriaceae	Corynebacterium	Corynebacterium_variabile	Corynebacterium variabile2	3.62006	-0.266535	0.936103
ASV_019	Bacteria	Bacillota	Bacilli	Caryophanales	Listeriaceae	Brochothrix	Brochothrix_thermosphacta	Brochothrix thermosphacta2	1.73182	-0.0881092	0.936103
ASV_031	Bacteria	Bacillota	Bacilli	Caryophanales	Staphylococcaceae	Staphylococcus	Staphylococcus_equorum	Staphylococcus equorum2	0.758169	0.104487	0.936103
ASV_037	Bacteria	Bacillota	Bacilli	Caryophanales	Staphylococcaceae	Staphylococcus	Staphylococcus_unclassified	Mammaliicoccus vitulinus2/fleuretti	0.393852	0.444061	0.840719
ASV_006	Bacteria	Bacillota	Bacilli	Caryophanales	Staphylococcaceae	Staphylococcus	Staphylococcus_unclassified	Mammaliicoccus vitulinus2/fleuretti/sciuri	3.96471	0.351968	0.936103
ASV_032	Bacteria	Bacillota	Bacilli	Caryophanales	Staphylococcaceae	Staphylococcus	Staphylococcus_vitulinus	Mammaliicoccus vitulinus2/fleuretti	0.630373	0.439611	0.865095
ASV_085	Bacteria	Bacillota	Bacilli	Lactobacillales	Aerococcaceae	Aerococcus	Aerococcus_urinaeequi	Aerococcus sp.2/urinaeequi/viridans	0.0880473	0.0756965	0.936103
ASV_044	Bacteria	Bacillota	Bacilli	Lactobacillales	Carnobacteriaceae	Desemzia	Desemzia_incerta	Desemzia sp.2	0.422433	-0.071025	0.936272
ASV_024	Bacteria	Bacillota	Bacilli	Lactobacillales	Carnobacteriaceae	Marinilactibacillus	Marinilactibacillus_psychrotolerans	Marinilactibacillus psychrotolerans2	0.470321	0.0940958	0.936103
ASV_020	Bacteria	Bacillota	Bacilli	Lactobacillales	Carnobacteriaceae	Marinilactibacillus	Marinilactibacillus_psychrotolerans	Marinilactibacillus psychrotolerans2	0.852892	0.129953	0.936103
ASV_073	Bacteria	Bacillota	Bacilli	Lactobacillales	Lactobacillaceae	Lactobacillus	Lactobacillus_delbrueckii	Lactobacillus delbrueckii1,2	0.149483	-0.615184	0.184204
ASV_050	Bacteria	Bacillota	Bacilli	Lactobacillales	Lactobacillaceae	Lactobacillus	Lactobacillus_delbrueckii	Lactobacillus delbrueckii1,2	0.284728	-0.607743	0.201979
ASV_029	Bacteria	Bacillota	Bacilli	Lactobacillales	Lactobacillaceae	Lactobacillus	Lactobacillus_delbrueckii	Lactobacillus delbrueckii1,2	0.406418	-0.112622	0.936103
ASV_015	Bacteria	Bacillota	Bacilli	Lactobacillales	Lactobacillaceae	Lactobacillus	Lactobacillus_delbrueckii	Lactobacillus delbrueckii1,2	1.46456	0.448032	0.820979
ASV_016	Bacteria	Bacillota	Bacilli	Lactobacillales	Lactobacillaceae	Lactobacillus	Lactobacillus_delbrueckii	Lactobacillus delbrueckii1,2	1.60922	0.469807	0.705931
ASV_010	Bacteria	Bacillota	Bacilli	Lactobacillales	Lactobacillaceae	Lactobacillus	Lactobacillus_delbrueckii	Lactobacillus delbrueckii1,2	1.74904	0.032081	0.969282
ASV_009	Bacteria	Bacillota	Bacilli	Lactobacillales	Lactobacillaceae	Lactobacillus	Lactobacillus_delbrueckii	Lactobacillus delbrueckii1,2	1.79966	-0.126951	0.936103
ASV_017	Bacteria	Bacillota	Bacilli	Lactobacillales	Lactobacillaceae	Latilactobacillus	Latilactobacillus_curvatus	Latilactobacillus curvatus2/fragifolii/graminis	1.53737	-0.327792	0.936103
ASV_003	Bacteria	Bacillota	Bacilli	Lactobacillales	Lactobacillaceae	Latilactobacillus	Latilactobacillus_curvatus	Latilactobacillus curvatus2/fragifolii/graminis	5.49444	-0.239538	0.936103
ASV_051	Bacteria	Bacillota	Bacilli	Lactobacillales	Lactobacillaceae	Latilactobacillus	Latilactobacillus_unclassified	Latilactobacillus curvatus2/fragifolii	0.262923	0.227623	0.936103
ASV_008	Bacteria	Bacillota	Bacilli	Lactobacillales	Lactobacillaceae	Latilactobacillus	Latilactobacillus_sakei	Latilactobacillus sakei2	3.02232	0.178361	0.936103
ASV_005	Bacteria	Bacillota	Bacilli	Lactobacillales	Leuconostocaceae	Leuconostoc	Leuconostoc_unclassified	Leuconostoc carnosum2/mesenteroides2/falkenbergense/litchii/ pseudomesenteroides/rapi/suionicum	7.01411	-0.823666	0.00376161
ASV_061	Bacteria	Bacillota	Bacilli	Lactobacillales	Leuconostocaceae	Weissella	Weissella_hellenica	Weissella hellenica2/sagaensis	0.326219	-0.117396	0.936103
ASV_002	Bacteria	Bacillota	Bacilli	Lactobacillales	Streptococcaceae	Streptococcus	Streptococcus_unclassified	Streptococcus thermophilus1,2/salivarius/vestibularis/oralis/sanguinis	7.75996	0.285621	0.936103
ASV_001	Bacteria	Bacillota	Bacilli	Lactobacillales	Streptococcaceae	Streptococcus	Streptococcus_unclassified	Streptococcus thermophilus1,2/salivarius/vestibularis/oralis/sanguinis	15.0047	0.410631	0.936103
								1 species used as starter or secondary culture in VMO production
								2 species detected in VMO metagenome-assembled genomes (data not shown)
								species written in bold match with strains isolated from VMO and identified by WGS (ANIb > 95%; [44])
Table S2.2: ASVs, which are present in both replications, and which are significantly correlated to Listeria counts.
ASVID	Domain	Phylum	Class	Order	Family	Genus	Species_DAIRYdb	Species_NCBI_WGS	Mean_Abundance[%]	Pearson correlation to Listeria counts	adj. p-value
ASV_005	Bacteria	Bacillota	Bacilli	Lactobacillales	Leuconostocaceae	Leuconostoc	Leuconostoc_unclassified	Leuconostoc carnosum2/mesenteroides2/falkenbergense/litchii/ pseudomesenteroides/rapi/suionicum	7.01411	-0.82	0.004
ASV_212	Bacteria	Bacillota	Bacilli	Lactobacillales	Leuconostocaceae	Weissella	Weissella_hellenica	Weissella hellenica2/sagaensis	0.0114034	-0.79	0.01
ASV_147	Bacteria	Bacillota	Bacilli	Lactobacillales	Lactobacillaceae	Latilactobacillus	Latilactobacillus_curvatus	Latilactobacillus curvatus2/fragifolii/graminis	0.0349907	-0.77	0.017
ASV_110	Bacteria	Bacillota	Bacilli	Lactobacillales	Lactobacillaceae	Latilactobacillus	Latilactobacillus_curvatus	Latilactobacillus curvatus2/fragifolii/graminis	0.0584962	-0.74	0.031
ASV_068	Bacteria	Pseudomonadota	Gammaproteobacteria	Gammaproteobacteria_unclassified	Gammaproteobacteria_unclassified	Gammaproteobacteria_unclassified	Gammaproteobacteria_unclassified	Marinomonas sp.2/flavescens/ushuaiensis	0.447819	-0.73	0.032
ASV_227	Bacteria	Pseudomonadota	Gammaproteobacteria	Alteromonadales	Celerinatantimonadaceae	Celerinatantimonas	Celerinatantimonas_diazotrophica	Celerinatantimonas	0.00815196	-0.73	0.032
ASV_007	Bacteria	Bacillota	Bacilli	Lactobacillales	Leuconostocaceae	Leuconostoc	Leuconostoc_unclassified	Leuconostoc carnosum2/mesenteroides2/falkenbergense/litchii/ pseudomesenteroides/rapi/suionicum	2.77152	-0.71	0.047
								2 species detected in VMO metagenome-assembled genomes (data not shown)
								species written in bold match with strains isolated from VMO and identified by WGS (ANIb > 95%; [44])

## Sheet: ASVs detected in 2 replications
DairyDb v3.0
ASVID	Domain	Phylum	Class	Order	Family	Genus	Species	Mean_Abundance[%]
ASV_001	Bacteria(100)	Bacillota(100)	Bacilli(100)	Lactobacillales(100)	Streptococcaceae(100)	Streptococcus(100)	Streptococcus_unclassified(100)	15.0047
ASV_002	Bacteria(100)	Bacillota(100)	Bacilli(100)	Lactobacillales(100)	Streptococcaceae(100)	Streptococcus(100)	Streptococcus_unclassified(100)	7.75996
ASV_003	Bacteria(100)	Bacillota(100)	Bacilli(100)	Lactobacillales(100)	Lactobacillaceae(100)	Latilactobacillus(100)	Latilactobacillus_curvatus(98)	5.49444
ASV_005	Bacteria(100)	Bacillota(99)	Bacilli(99)	Lactobacillales(98)	Leuconostocaceae(98)	Leuconostoc(98)	Leuconostoc_unclassified(98)	7.01411
ASV_006	Bacteria(100)	Bacillota(100)	Bacilli(100)	Caryophanales(100)	Staphylococcaceae(100)	Staphylococcus(100)	Staphylococcus_unclassified(100)	3.96471
ASV_007	Bacteria(100)	Bacillota(99)	Bacilli(99)	Lactobacillales(99)	Leuconostocaceae(98)	Leuconostoc(98)	Leuconostoc_unclassified(98)	2.77152
ASV_008	Bacteria(100)	Bacillota(100)	Bacilli(100)	Lactobacillales(100)	Lactobacillaceae(100)	Latilactobacillus(100)	Latilactobacillus_sakei(100)	3.02232
ASV_009	Bacteria(100)	Bacillota(100)	Bacilli(100)	Lactobacillales(100)	Lactobacillaceae(100)	Lactobacillus(100)	Lactobacillus_delbrueckii(100)	1.79966
ASV_010	Bacteria(100)	Bacillota(100)	Bacilli(100)	Lactobacillales(100)	Lactobacillaceae(100)	Lactobacillus(100)	Lactobacillus_delbrueckii(100)	1.74904
ASV_011	Bacteria(100)	Actinomycetota(100)	Actinomycetes(100)	Mycobacteriales(100)	Corynebacteriaceae(100)	Corynebacterium(100)	Corynebacterium_casei(100)	2.34113
ASV_012	Bacteria(100)	Actinomycetota(100)	Actinomycetes(100)	Mycobacteriales(100)	Corynebacteriaceae(100)	Corynebacterium(100)	Corynebacterium_variabile(92)	3.62006
ASV_015	Bacteria(100)	Bacillota(100)	Bacilli(100)	Lactobacillales(100)	Lactobacillaceae(100)	Lactobacillus(100)	Lactobacillus_delbrueckii(100)	1.46456
ASV_016	Bacteria(100)	Bacillota(100)	Bacilli(100)	Lactobacillales(100)	Lactobacillaceae(100)	Lactobacillus(100)	Lactobacillus_delbrueckii(100)	1.60922
ASV_017	Bacteria(100)	Bacillota(100)	Bacilli(100)	Lactobacillales(100)	Lactobacillaceae(100)	Latilactobacillus(100)	Latilactobacillus_curvatus(99)	1.53737
ASV_018	Bacteria(100)	Actinomycetota(100)	Actinomycetes(100)	Micrococcales(100)	Micrococcaceae(100)	Glutamicibacter(100)	Glutamicibacter_arilaitensis(98)	2.81262
ASV_019	Bacteria(100)	Bacillota(100)	Bacilli(100)	Caryophanales(100)	Listeriaceae(100)	Brochothrix(100)	Brochothrix_thermosphacta(100)	1.73182
ASV_020	Bacteria(100)	Bacillota(97)	Bacilli(97)	Lactobacillales(97)	Carnobacteriaceae(97)	Marinilactibacillus(92)	Marinilactibacillus_psychrotolerans(92)	0.852892
ASV_021	Bacteria(100)	Bacillota(100)	Bacilli(100)	Lactobacillales(100)	Lactobacillaceae(100)	Lactobacillus(100)	Lactobacillus_delbrueckii(100)	0.798669
ASV_022	Bacteria(100)	Bacillota(100)	Bacilli(100)	Lactobacillales(100)	Carnobacteriaceae(100)	Carnobacterium(100)	Carnobacterium_mobile(100)	0.697268
ASV_023	Bacteria(100)	Pseudomonadota(100)	Gammaproteobacteria(100)	Enterobacterales(100)	Enterobacterales_unclassified(100)	Enterobacterales_unclassified(100)	Enterobacterales_unclassified(100)	2.47253
ASV_024	Bacteria(100)	Bacillota(97)	Bacilli(97)	Lactobacillales(97)	Carnobacteriaceae(96)	Marinilactibacillus(87)	Marinilactibacillus_psychrotolerans(87)	0.470321
ASV_029	Bacteria(100)	Bacillota(100)	Bacilli(100)	Lactobacillales(100)	Lactobacillaceae(99)	Lactobacillus(98)	Lactobacillus_delbrueckii(98)	0.406418
ASV_030	Bacteria(100)	Pseudomonadota(100)	Gammaproteobacteria(100)	Pseudomonadales(96)	Moraxellaceae(96)	Psychrobacter(96)	Psychrobacter_unclassified(96)	0.422218
ASV_031	Bacteria(100)	Bacillota(100)	Bacilli(100)	Caryophanales(100)	Staphylococcaceae(100)	Staphylococcus(100)	Staphylococcus_equorum(83)	0.758169
ASV_032	Bacteria(100)	Bacillota(100)	Bacilli(100)	Caryophanales(100)	Staphylococcaceae(100)	Staphylococcus(100)	Staphylococcus_vitulinus(99)	0.630373
ASV_034	Bacteria(100)	Bacillota(100)	Bacilli(100)	Caryophanales(100)	Staphylococcaceae(100)	Staphylococcus(100)	Staphylococcus_unclassified(100)	0.419301
ASV_036	Bacteria(100)	Bacillota(99)	Bacilli(97)	Lactobacillales(96)	Leuconostocaceae(95)	Weissella(95)	Weissella_paramesenteroides(83)	0.488072
ASV_037	Bacteria(100)	Bacillota(100)	Bacilli(100)	Caryophanales(100)	Staphylococcaceae(100)	Staphylococcus(100)	Staphylococcus_unclassified(100)	0.393852
ASV_039	Bacteria(100)	Bacillota(100)	Bacilli(100)	Lactobacillales(100)	Enterococcaceae(100)	Vagococcus(100)	Vagococcus_salmoninarum(100)	0.562771
ASV_040	Bacteria(100)	Bacillota(100)	Bacilli(100)	Lactobacillales(100)	Lactobacillaceae(100)	Lactobacillus(100)	Lactobacillus_delbrueckii(100)	0.900187
ASV_041	Bacteria(100)	Bacillota(100)	Bacilli(100)	Lactobacillales(100)	Leuconostocaceae(100)	Weissella(100)	Weissella_paramesenteroides(90)	0.259874
ASV_042	Bacteria(100)	Actinomycetota(100)	Actinomycetes(100)	Micrococcales(99)	Brevibacteriaceae(96)	Brevibacterium(96)	Brevibacterium_unclassified(96)	0.29283
ASV_043	Bacteria(100)	Pseudomonadota(100)	Gammaproteobacteria(100)	Pseudomonadales(100)	Moraxellaceae(100)	Psychrobacter(100)	Psychrobacter_celer(100)	1.17463
ASV_044	Bacteria(100)	Bacillota(100)	Bacilli(100)	Lactobacillales(100)	Carnobacteriaceae(99)	Desemzia(99)	Desemzia_incerta(99)	0.422433
ASV_045	Bacteria(100)	Bacillota(100)	Bacilli(100)	Lactobacillales(100)	Lactobacillaceae(100)	Latilactobacillus(100)	Latilactobacillus_sakei(100)	0.280466
ASV_047	Bacteria(100)	Bacillota(100)	Bacilli(100)	Caryophanales(100)	Staphylococcaceae(95)	Staphylococcus(95)	Staphylococcus_vitulinus(88)	0.246261
ASV_048	Bacteria(100)	Actinomycetota(100)	Actinomycetes(100)	Mycobacteriales(100)	Corynebacteriaceae(100)	Corynebacterium(100)	Corynebacterium_unclassified(100)	0.660294
ASV_049	Bacteria(100)	Bacillota(100)	Bacilli(100)	Lactobacillales(100)	Streptococcaceae(100)	Lactococcus(100)	Lactococcus_lactis(100)	0.551761
ASV_050	Bacteria(100)	Bacillota(100)	Bacilli(100)	Lactobacillales(100)	Lactobacillaceae(100)	Lactobacillus(100)	Lactobacillus_delbrueckii(100)	0.284728
ASV_051	Bacteria(100)	Bacillota(100)	Bacilli(99)	Lactobacillales(99)	Lactobacillaceae(99)	Latilactobacillus(98)	Latilactobacillus_unclassified(98)	0.262923
ASV_053	Bacteria(100)	Pseudomonadota(99)	Gammaproteobacteria(99)	Pseudomonadales(81)	Moraxellaceae(81)	Psychrobacter(80)	Psychrobacter_unclassified(80)	0.131853
ASV_055	Bacteria(100)	Bacillota(100)	Bacilli(100)	Lactobacillales(100)	Streptococcaceae(100)	Lactococcus(100)	Lactococcus_lactis(100)	0.457862
ASV_056	Bacteria(100)	Bacillota(100)	Bacilli(100)	Caryophanales(100)	Staphylococcaceae(100)	Staphylococcus(100)	Staphylococcus_unclassified(100)	0.129728
ASV_057	Bacteria(100)	Bacillota(100)	Bacilli(100)	Lactobacillales(100)	Aerococcaceae(100)	Facklamia(100)	Facklamia_tabacinasalis(100)	0.316736
ASV_059	Bacteria(100)	Bacillota(100)	Bacilli(100)	Lactobacillales(100)	Carnobacteriaceae(100)	Carnobacterium(100)	Carnobacterium_mobile(99)	0.109073
ASV_061	Bacteria(100)	Bacillota(100)	Bacilli(100)	Lactobacillales(100)	Leuconostocaceae(100)	Weissella(100)	Weissella_hellenica(100)	0.326219
ASV_062	Bacteria(100)	Pseudomonadota(100)	Gammaproteobacteria(100)	Enterobacterales(100)	Enterobacteriaceae(99)	Kluyvera(93)	Kluyvera_intermedia(93)	0.332857
ASV_064	Bacteria(100)	Bacillota(100)	Bacilli(100)	Lactobacillales(100)	Lactobacillaceae(100)	Loigolactobacillus(100)	Loigolactobacillus_coryniformis(100)	0.144957
ASV_065	Bacteria(100)	Bacillota(100)	Bacilli(100)	Lactobacillales(100)	Lactobacillaceae(100)	Latilactobacillus(100)	Latilactobacillus_sakei(88)	0.149674
ASV_066	Bacteria(100)	Bacillota(100)	Bacilli(100)	Lactobacillales(100)	Lactobacillaceae(100)	Latilactobacillus(100)	Latilactobacillus_sakei(100)	0.202863
ASV_068	Bacteria(100)	Pseudomonadota(99)	Gammaproteobacteria(97)	Gammaproteobacteria_unclassified(97)	Gammaproteobacteria_unclassified(97)	Gammaproteobacteria_unclassified(97)	Gammaproteobacteria_unclassified(97)	0.447819
ASV_070	Bacteria(100)	Bacillota(100)	Bacilli(100)	Lactobacillales(100)	Enterococcaceae(100)	Vagococcus(100)	Vagococcus_salmoninarum(100)	0.234036
ASV_073	Bacteria(100)	Bacillota(100)	Bacilli(100)	Lactobacillales(100)	Lactobacillaceae(100)	Lactobacillus(100)	Lactobacillus_delbrueckii(100)	0.149483
ASV_074	Bacteria(100)	Bacillota(100)	Bacilli(100)	Lactobacillales(100)	Lactobacillaceae(100)	Latilactobacillus(100)	Latilactobacillus_curvatus(100)	0.162461
ASV_077	Bacteria(100)	Bacillota(100)	Bacilli(100)	Lactobacillales(100)	Streptococcaceae(100)	Lactococcus(100)	Lactococcus_cremoris(100)	0.262961
ASV_079	Bacteria(100)	Actinomycetota(100)	Actinomycetes(100)	Micrococcales(100)	Microbacteriaceae(100)	Microbacterium(100)	Microbacterium_gubbeenense(100)	0.176629
ASV_081	Bacteria(100)	Bacteria_unclassified(100)	Bacteria_unclassified(100)	Bacteria_unclassified(100)	Bacteria_unclassified(100)	Bacteria_unclassified(100)	Bacteria_unclassified(100)	0.114012
ASV_083	Bacteria(100)	Bacillota(100)	Bacilli(100)	Lactobacillales(100)	Enterococcaceae(100)	Enterococcus(100)	Enterococcus_unclassified(100)	0.123262
ASV_085	Bacteria(100)	Bacillota(100)	Bacilli(100)	Lactobacillales(100)	Aerococcaceae(100)	Aerococcus(100)	Aerococcus_urinaeequi(100)	0.0880473
ASV_086	Bacteria(100)	Bacillota(100)	Bacilli(100)	Lactobacillales(100)	Leuconostocaceae(100)	Weissella(99)	Weissella_unclassified(99)	0.113483
ASV_087	Bacteria(100)	Bacillota(100)	Bacilli(100)	Caryophanales(100)	Listeriaceae(100)	Brochothrix(100)	Brochothrix_thermosphacta(100)	0.101351
ASV_088	Bacteria(100)	Bacillota(100)	Bacilli(100)	Lactobacillales(100)	Enterococcaceae(100)	Bavariicoccus(100)	Bavariicoccus_seileri(100)	0.082218
ASV_089	Bacteria(100)	Bacillota(100)	Bacilli(100)	Caryophanales(100)	Staphylococcaceae(100)	Staphylococcus(100)	Staphylococcus_unclassified(100)	0.111672
ASV_092	Bacteria(100)	Bacillota(100)	Bacilli(100)	Caryophanales(100)	Staphylococcaceae(100)	Staphylococcus(100)	Staphylococcus_unclassified(100)	0.0496575
ASV_095	Bacteria(100)	Pseudomonadota(100)	Alphaproteobacteria(100)	Rhodobacterales(97)	Rhodobacteraceae(97)	Rhodobacteraceae_unclassified(97)	Rhodobacteraceae_unclassified(97)	0.12582
ASV_100	Bacteria(100)	Bacillota(100)	Bacilli(100)	Caryophanales(100)	Listeriaceae(100)	Brochothrix(100)	Brochothrix_thermosphacta(100)	0.0635917
ASV_102	Bacteria(100)	Bacillota(100)	Bacilli(100)	Caryophanales(100)	Staphylococcaceae(100)	Staphylococcus(100)	Staphylococcus_unclassified(100)	0.0707164
ASV_103	Bacteria(100)	Actinomycetota(100)	Actinomycetes(100)	Micrococcales(100)	Micrococcaceae(100)	Kocuria(100)	Kocuria_rhizophila(84)	0.046102
ASV_104	Bacteria(100)	Bacillota(100)	Bacilli(100)	Lactobacillales(100)	Leuconostocaceae(100)	Weissella(100)	Weissella_unclassified(100)	0.0903723
ASV_107	Bacteria(100)	Bacillota(100)	Bacilli(100)	Lactobacillales(100)	Lactobacillaceae(100)	Latilactobacillus(100)	Latilactobacillus_sakei(100)	0.0597292
ASV_110	Bacteria(100)	Bacillota(100)	Bacilli(100)	Lactobacillales(100)	Lactobacillaceae(100)	Latilactobacillus(100)	Latilactobacillus_curvatus(100)	0.0584962
ASV_111	Bacteria(100)	Bacillota(100)	Bacilli(100)	Lactobacillales(100)	Aerococcaceae(100)	Aerococcus(100)	Aerococcus_urinaeequi(100)	0.0358734
ASV_112	Bacteria(100)	Bacillota(100)	Bacilli(100)	Lactobacillales(100)	Aerococcaceae(100)	Facklamia(100)	Facklamia_tabacinasalis(100)	0.106158
ASV_114	Bacteria(100)	Bacillota(100)	Bacilli(100)	Lactobacillales(100)	Streptococcaceae(100)	Lactococcus(100)	Lactococcus_cremoris(100)	0.130279
ASV_115	Bacteria(100)	Actinomycetota(100)	Actinomycetes(100)	Micrococcales(100)	Brevibacteriaceae(100)	Brevibacterium(100)	Brevibacterium_unclassified(100)	0.06441
ASV_116	Bacteria(100)	Bacillota(100)	Bacilli(100)	Lactobacillales(100)	Lactobacillaceae(100)	Lactobacillus(100)	Lactobacillus_delbrueckii(100)	0.0770339
ASV_117	Bacteria(100)	Bacillota(100)	Bacilli(100)	Lactobacillales(100)	Carnobacteriaceae(100)	Carnobacterium(100)	Carnobacterium_mobile(100)	0.0324376
ASV_122	Bacteria(100)	Bacillota(98)	Bacilli(98)	Lactobacillales(95)	Lactobacillaceae(93)	Loigolactobacillus(91)	Loigolactobacillus_coryniformis(91)	0.0604829
ASV_126	Bacteria(100)	Bacillota(100)	Bacilli(100)	Lactobacillales(100)	Lactobacillaceae(100)	Loigolactobacillus(100)	Loigolactobacillus_coryniformis(100)	0.0350172
ASV_130	Bacteria(100)	Bacillota(100)	Bacilli(100)	Lactobacillales(100)	Carnobacteriaceae(100)	Carnobacterium(100)	Carnobacterium_mobile(100)	0.0323482
ASV_131	Bacteria(100)	Bacillota(100)	Bacilli(100)	Caryophanales(100)	Staphylococcaceae(100)	Staphylococcus(100)	Staphylococcus_vitulinus(98)	0.109881
ASV_133	Bacteria(100)	Bacillota(100)	Bacilli(100)	Lactobacillales(100)	Carnobacteriaceae(100)	Carnobacterium(100)	Carnobacterium_mobile(100)	0.0278767
ASV_134	Bacteria(100)	Bacillota(88)	Bacilli(80)	Bacilli_unclassified(80)	Bacilli_unclassified(80)	Bacilli_unclassified(80)	Bacilli_unclassified(80)	0.0326249
ASV_135	Bacteria(100)	Pseudomonadota(100)	Gammaproteobacteria(100)	Vibrionales(100)	Vibrionaceae(100)	Vibrio(100)	Vibrio_casei(86)	0.0688004
ASV_136	Bacteria(100)	Bacillota(100)	Bacilli(100)	Lactobacillales(100)	Lactobacillaceae(100)	Loigolactobacillus(100)	Loigolactobacillus_coryniformis(100)	0.0287263
ASV_139	Bacteria(100)	Bacteria_unclassified(100)	Bacteria_unclassified(100)	Bacteria_unclassified(100)	Bacteria_unclassified(100)	Bacteria_unclassified(100)	Bacteria_unclassified(100)	0.0356678
ASV_140	Bacteria(100)	Bacillota(100)	Bacilli(100)	Lactobacillales(100)	Carnobacteriaceae(100)	Carnobacterium(100)	Carnobacterium_inhibens(100)	0.0440237
ASV_142	Bacteria(100)	Actinomycetota(100)	Actinomycetes(100)	Micrococcales(98)	Micrococcales_unclassified(98)	Micrococcales_unclassified(98)	Micrococcales_unclassified(98)	0.0277847
ASV_146	Bacteria(100)	Bacillota(93)	Bacilli(92)	Lactobacillales(91)	Lactobacillaceae(89)	Loigolactobacillus(86)	Loigolactobacillus_coryniformis(86)	0.0186555
ASV_147	Bacteria(100)	Bacillota(100)	Bacilli(100)	Lactobacillales(100)	Lactobacillaceae(100)	Latilactobacillus(100)	Latilactobacillus_curvatus(97)	0.0349907
ASV_148	Bacteria(100)	Actinomycetota(100)	Actinomycetes(100)	Micrococcales(100)	Dermabacteraceae(100)	Brachybacterium(100)	Brachybacterium_xerosis(83)	0.0325591
ASV_152	Bacteria(100)	Actinomycetota(100)	Actinomycetes(100)	Micrococcales(100)	Microbacteriaceae(95)	Microbacteriaceae_unclassified(95)	Microbacteriaceae_unclassified(95)	0.0409314
ASV_154	Bacteria(100)	Bacillota(100)	Bacilli(100)	Lactobacillales(100)	Lactobacillaceae(100)	Lacticaseibacillus(100)	Lacticaseibacillus_paracasei(100)	0.0186266
ASV_156	Bacteria(100)	Bacillota(100)	Bacilli(100)	Caryophanales(100)	Listeriaceae(100)	Brochothrix(100)	Brochothrix_thermosphacta(100)	0.0333291
ASV_159	Bacteria(100)	Pseudomonadota(100)	Gammaproteobacteria(100)	Pseudomonadales(100)	Moraxellaceae(100)	Psychrobacter(100)	Psychrobacter_unclassified(100)	0.0860461
ASV_160	Bacteria(100)	Bacillota(100)	Bacilli(100)	Lactobacillales(100)	Lactobacillaceae(100)	Paucilactobacillus(100)	Paucilactobacillus_nenjiangensis(93)	0.0373219
ASV_164	Bacteria(100)	Bacillota(100)	Bacilli(100)	Lactobacillales(100)	Lactobacillaceae(100)	Limosilactobacillus(100)	Limosilactobacillus_fermentum(100)	0.0360611
ASV_166	Bacteria(100)	Pseudomonadota(100)	Gammaproteobacteria(100)	Vibrionales(100)	Vibrionaceae(100)	Vibrio(100)	Vibrio_litoralis(82)	0.0815944
ASV_167	Bacteria(100)	Pseudomonadota(100)	Gammaproteobacteria(100)	Pseudomonadales(100)	Moraxellaceae(100)	Psychrobacter(100)	Psychrobacter_unclassified(100)	0.0407471
ASV_172	Bacteria(100)	Bacillota(100)	Bacilli(100)	Caryophanales(100)	Listeriaceae(100)	Brochothrix(100)	Brochothrix_thermosphacta(100)	0.0270324
ASV_173	Bacteria(100)	Bacillota(100)	Bacilli(100)	Lactobacillales(100)	Enterococcaceae(100)	Vagococcus(100)	Vagococcus_salmoninarum(100)	0.0242291
ASV_174	Bacteria(100)	Bacillota(100)	Bacilli(100)	Lactobacillales(100)	Carnobacteriaceae(100)	Desemzia(91)	Desemzia_incerta(91)	0.0180358
ASV_176	Bacteria(100)	Bacillota(98)	Bacilli(98)	Lactobacillales(97)	Aerococcaceae(96)	Aerococcus(96)	Aerococcus_urinaeequi(95)	0.0101181
ASV_182	Bacteria(100)	Actinomycetota(100)	Actinomycetes(100)	Micrococcales(100)	Micrococcaceae(100)	Glutamicibacter(100)	Glutamicibacter_bergerei(99)	0.0187758
ASV_183	Bacteria(100)	Bacillota(100)	Bacilli(100)	Caryophanales(100)	Listeriaceae(100)	Brochothrix(100)	Brochothrix_thermosphacta(100)	0.0213733
ASV_189	Bacteria(100)	Pseudomonadota(100)	Gammaproteobacteria(100)	Oceanospirillales(94)	Oceanospirillaceae(94)	Marinomonas(91)	Marinomonas_unclassified(91)	0.0371952
ASV_194	Bacteria(100)	Actinomycetota(100)	Actinomycetes(100)	Micrococcales(100)	Microbacteriaceae(100)	Leucobacter(100)	Leucobacter_chromiireducens(100)	0.0205244
ASV_203	Bacteria(100)	Bacillota(100)	Bacilli(100)	Lactobacillales(100)	Leuconostocaceae(100)	Weissella(100)	Weissella_unclassified(100)	0.0586651
ASV_205	Bacteria(100)	Pseudomonadota(100)	Gammaproteobacteria(100)	Vibrionales(100)	Vibrionaceae(100)	Vibrio(100)	Vibrio_casei(99)	0.020652
ASV_206	Bacteria(100)	Pseudomonadota(100)	Gammaproteobacteria(100)	Pseudomonadales(100)	Moraxellaceae(100)	Psychrobacter(100)	Psychrobacter_unclassified(100)	0.040147
ASV_209	Bacteria(100)	Bacillota(100)	Bacilli(100)	Lactobacillales(100)	Enterococcaceae(100)	Bavariicoccus(100)	Bavariicoccus_seileri(100)	0.0078336
ASV_212	Bacteria(100)	Bacillota(100)	Bacilli(100)	Lactobacillales(100)	Leuconostocaceae(100)	Weissella(100)	Weissella_hellenica(100)	0.0114034
ASV_215	Bacteria(100)	Bacillota(100)	Bacilli(100)	Lactobacillales(100)	Enterococcaceae(100)	Vagococcus(100)	Vagococcus_carniphilus(93)	0.0113788
ASV_219	Bacteria(100)	Bacillota(100)	Bacilli(100)	Lactobacillales(100)	Carnobacteriaceae(100)	Carnobacterium(99)	Carnobacterium_unclassified(99)	0.0113957
ASV_222	Bacteria(100)	Bacillota(100)	Bacilli(100)	Caryophanales(100)	Staphylococcaceae(100)	Staphylococcus(100)	Staphylococcus_equorum(93)	0.00715456
ASV_227	Bacteria(100)	Pseudomonadota(100)	Gammaproteobacteria(100)	Alteromonadales(92)	Celerinatantimonadaceae(82)	Celerinatantimonas(82)	Celerinatantimonas_diazotrophica(82)	0.00815196
ASV_232	Bacteria(100)	Bacillota(100)	Bacilli(100)	Lactobacillales(100)	Aerococcaceae(100)	Aerosphaera(99)	Aerosphaera_taetra(99)	0.011004
ASV_235	Bacteria(100)	Bacillota(100)	Bacilli(100)	Lactobacillales(100)	Lactobacillaceae(100)	Paucilactobacillus(100)	Paucilactobacillus_unclassified(100)	0.010659
ASV_237	Bacteria(100)	Bacillota(100)	Bacilli(100)	Lactobacillales(100)	Carnobacteriaceae(100)	Desemzia(99)	Desemzia_incerta(99)	0.0118409
ASV_241	Bacteria(100)	Bacillota(100)	Bacilli(100)	Lactobacillales(100)	Lactobacillaceae(100)	Limosilactobacillus(100)	Limosilactobacillus_fermentum(99)	0.00888385
ASV_246	Bacteria(100)	Actinomycetota(100)	Actinomycetes(100)	Micrococcales(100)	Micrococcaceae(100)	Kocuria(100)	Kocuria_palustris(100)	0.00716992
ASV_248	Bacteria(100)	Pseudomonadota(100)	Gammaproteobacteria(100)	Oceanospirillales(99)	Halomonadaceae(99)	Halomonas(98)	Halomonas_unclassified(98)	0.0142604
ASV_250	Bacteria(100)	Bacillota(90)	Bacilli(87)	Lactobacillales(80)	Lactobacillales_unclassified(80)	Lactobacillales_unclassified(80)	Lactobacillales_unclassified(80)	0.00472315
ASV_257	Bacteria(100)	Actinomycetota(100)	Actinomycetes(100)	Micrococcales(100)	Microbacteriaceae(100)	Microbacterium(100)	Microbacterium_unclassified(100)	0.00778013
ASV_260	Bacteria(100)	Actinomycetota(100)	Actinomycetes(100)	Mycobacteriales(100)	Corynebacteriaceae(100)	Corynebacterium(100)	Corynebacterium_casei(100)	0.00710065
ASV_263	Bacteria(100)	Actinomycetota(100)	Actinomycetes(100)	Micrococcales(100)	Dermabacteraceae(98)	Brachybacterium(98)	Brachybacterium_unclassified(98)	0.00557038
ASV_269	Bacteria(100)	Bacillota(100)	Bacilli(100)	Lactobacillales(100)	Enterococcaceae(100)	Enterococcus(100)	Enterococcus_faecalis(100)	0.00250851
ASV_277	Bacteria(100)	Pseudomonadota(100)	Gammaproteobacteria(100)	Oceanospirillales(100)	Halomonadaceae(100)	Cobetia(100)	Cobetia_marina(100)	0.0184101
ASV_282	Bacteria(100)	Bacillota(100)	Bacilli(100)	Caryophanales(100)	Staphylococcaceae(100)	Staphylococcus(100)	Staphylococcus_sciuri(100)	0.00356584
ASV_285	Bacteria(100)	Pseudomonadota(100)	Gammaproteobacteria(100)	Vibrionales(100)	Vibrionaceae(100)	Vibrio(100)	Vibrio_litoralis(99)	0.0102159
ASV_286	Bacteria(100)	Bacillota(100)	Bacilli(100)	Lactobacillales(100)	Aerococcaceae(100)	Aerosphaera(98)	Aerosphaera_taetra(98)	0.00584818
ASV_288	Bacteria(100)	Bacillota(100)	Bacilli(100)	Lactobacillales(100)	Leuconostocaceae(100)	Weissella(100)	Weissella_hellenica(100)	0.00917293
ASV_291	Bacteria(100)	Bacillota(100)	Bacilli(100)	Lactobacillales(100)	Lactobacillaceae(100)	Latilactobacillus(100)	Latilactobacillus_curvatus(92)	0.00225367
ASV_292	Bacteria(100)	Bacillota(100)	Bacilli(100)	Lactobacillales(100)	Leuconostocaceae(100)	Weissella(100)	Weissella_unclassified(100)	0.0121169
ASV_293	Bacteria(100)	Pseudomonadota(100)	Gammaproteobacteria(100)	Pseudomonadales(100)	Moraxellaceae(100)	Psychrobacter(100)	Psychrobacter_cibarius(98)	0.00677129
ASV_299	Bacteria(100)	Actinomycetota(99)	Actinomycetes(99)	Micrococcales(97)	Dermabacteraceae(94)	Brachybacterium(94)	Brachybacterium_alimentarium(82)	0.00191002
ASV_326	Bacteria(100)	Pseudomonadota(100)	Gammaproteobacteria(100)	Vibrionales(100)	Vibrionaceae(100)	Vibrio(100)	Vibrio_litoralis(94)	0.00789415
ASV_329	Bacteria(100)	Bacillota(100)	Bacilli(100)	Lactobacillales(100)	Enterococcaceae(100)	Vagococcus(100)	Vagococcus_salmoninarum(100)	0.00252935
ASV_344	Bacteria(100)	Pseudomonadota(100)	Gammaproteobacteria(100)	Oceanospirillales(100)	Halomonadaceae(100)	Chromohalobacter(100)	Chromohalobacter_canadensis(100)	0.0143668
ASV_345	Bacteria(100)	Pseudomonadota(100)	Gammaproteobacteria(100)	Oceanospirillales(99)	Oceanospirillaceae(99)	Marinomonas(98)	Marinomonas_unclassified(98)	0.00501349
ASV_351	Bacteria(100)	Pseudomonadota(100)	Gammaproteobacteria(100)	Vibrionales(100)	Vibrionaceae(100)	Vibrio(100)	Vibrio_litoralis(86)	0.00334365
ASV_354	Bacteria(100)	Actinomycetota(100)	Actinomycetes(100)	Micrococcales(97)	Micrococcales_unclassified(97)	Micrococcales_unclassified(97)	Micrococcales_unclassified(97)	0.00178109
ASV_363	Bacteria(100)	Pseudomonadota(100)	Gammaproteobacteria(100)	Oceanospirillales(100)	Halomonadaceae(100)	Halomonas(100)	Halomonas_unclassified(100)	0.00216077
ASV_368	Bacteria(100)	Pseudomonadota(100)	Gammaproteobacteria(100)	Alteromonadales(100)	Pseudoalteromonadaceae(100)	Pseudoalteromonas(100)	Pseudoalteromonas_unclassified(100)	0.00464205
ASV_385	Bacteria(100)	Actinomycetota(100)	Actinomycetes(100)	Micrococcales(100)	Dermabacteraceae(100)	Brachybacterium(100)	Brachybacterium_unclassified(100)	0.000681767
ASV_390	Bacteria(100)	Pseudomonadota(100)	Gammaproteobacteria(100)	Pseudomonadales(100)	Moraxellaceae(100)	Psychrobacter(100)	Psychrobacter_faecalis(96)	0.0023556
ASV_391	Bacteria(100)	Pseudomonadota(100)	Gammaproteobacteria(100)	Pseudomonadales(100)	Moraxellaceae(100)	Moraxella(100)	Moraxella_unclassified(100)	0.00390333
ASV_399	Bacteria(100)	Actinomycetota(100)	Actinomycetes(100)	Micrococcales(100)	Dermabacteraceae(100)	Brachybacterium(100)	Brachybacterium_xerosis(90)	0.00169058
ASV_402	Bacteria(100)	Bacillota(100)	Bacilli(100)	Lactobacillales(100)	Enterococcaceae(100)	Vagococcus(100)	Vagococcus_carniphilus(95)	0.000832496
ASV_410	Bacteria(100)	Actinomycetota(100)	Actinomycetes(100)	Micrococcales(100)	Microbacteriaceae(100)	Agrococcus(100)	Agrococcus_casei(100)	0.0005311
ASV_429	Bacteria(100)	Pseudomonadota(100)	Gammaproteobacteria(100)	Oceanospirillales(100)	Halomonadaceae(100)	Chromohalobacter(100)	Chromohalobacter_unclassified(100)	0.00313445
ASV_445	Bacteria(100)	Pseudomonadota(100)	Gammaproteobacteria(100)	Vibrionales(95)	Vibrionaceae(95)	Vibrio(95)	Vibrio_litoralis(80)	0.000397571
ASV_537	Bacteria(100)	Bacillota(100)	Bacilli(100)	Lactobacillales(100)	Streptococcaceae(100)	Streptococcus(100)	Streptococcus_uberis(100)	2.45803e-05
