# Supplementary material for: Antilisterial Properties of Selected Strains from the Autochthonous Microbiota of a Swiss Artisan Soft Smear Cheese
Source: Foods. 2024 Oct 30;13(21):3473. doi: 10.3390/foods13213473 (PMC11545730; doi:10.3390/foods13213473)
Supplement: Supplementary file 1 [file foods-13-03473-s001.zip › Table_S3_Aerococcaceae_Carnobacteriaceae.xlsx]

## Sheet: qPCR smear and brine
Dairies	qPCR [copies per cm2]
Smear - February 2017	M. psychrotolerans	Desemzia sp.	subset of Ruoffia sp.*
A	22050000	83275000	3210000000
B	33350000	75500000	570000000
D	35750000	560000000	429500000
E	72500000	5132500	187500000
F	220000000	399250000	1015000000
G	1525000000	31425000	12800000
H	18400000	13925000	5500000
I	550000000	3157500	5300000
Smear - December 2017	M. psychrotolerans	Desemzia sp.	subset of Ruoffia sp.*
A	110000000	65500000	1480000000
B	164500000	38900000	419500000
D	276500000	338000000	1065000000
E	411000000	19250000	10300000
F	38050000	180250000	144500000
G	345500000	5675000	4570000
H	262500000	13875000	35500000
I	1015000000	21150000	404500000
Brine - November 2017	M. psychrotolerans	Desemzia sp.	subset of Ruoffia sp.*
A	172	178	578
B	537	0	0
D	17	0	0
E	0	0	0
F	379	125	29
G	1165000	0	0
H	573	0	0
I	7000000	0	144
* 2 out of 6 Ruoffia sp. strains are detected by the qPCR, i.e. FAM 24227 and FAM 26255 (Figure S5a)

## Sheet: C-source on cheese surface
	Listeria monocytogenes (Muchaamba et al., 2019)								3 antagonistic strains
PM01	LL195	N2306	N16-0044	N14-0435	EGDe	Lm3136	Lm3163	N11-1515	FAM24227	FAM23997	FAM24101
Pyruvic Acid	-	-	-	-	-	-	+	-	+	-/+	+	putative competition
D-Tagatose	-	-	-	-	-	+	+	-	-	+	-
N-Acetyl-D-Glucosamine	+	+	+	+	+	+	+	+	+	-/+	-/+
D-Trehalose	+	+	+	+	+	+	+	+	+	-/+	+
D-Mannose	+	+	+	+	+	+	+	+	+	-/+	-/+
D-Galactose	-	-	-	-	-	-	-	-	-	-/+	+	no competition
L-lactic acid	-	-	-	-	-	-	-	-	+	-/+	-
a-Keto-Butyric Acid	-	-	-	-	-	-	-	-	+	-/+	-
Citric acid	-	-	-	-	-	-	-	-	-/+	-	-
number of utilized carbone sources common to Listeria monocytogenes	35	38	35	35	37	34	51	39	34	34	28

## Sheet: C-source utilisation profiles
	Listeria monocytogenes (Muchaamba et al., 2019)								3 antagonistic strains
PM01, PM02	LL195	N2306	N16-0044	N14-0435	EGDe	Lm3136	Lm3163	N11-1515	FAM24101	FAM24227	FAM23997
D-Glucose-6-Phosphate	-	-	-	-	-	-	-	-	-	-	-
L-Arabinose	-	-	-	-	-	-	+	-	-	-/+	-/+
D-Mannitol	-	-	-	-	-	-	+	-	+	+	+
α-D-Lactose	-	+	-	-	-	-	+	-	+	-	+
Lactulose	-	-	-	-	-	-	+	-	+	-	-/+
Sucrose	-	-	-	-	-	-	+	-	+	+	+
L-Threonine	-	-	-	-	-	-	+	-	-	-	-
Ala-Gly	-	-	-	-	-	-	+	-	-	-	-
Pyruvic Acid	-	-	-	-	-	-	+	-	+	+	-/+
2′-Deoxy-Adenosine	-	-	-	-	-	-	+	-	-	-	-/+
Turanose	-	-	-	-	-	-	+	-	-	-	-
2,3-Butanedione	-	-	-	-	-	-	+	-	-	-/+	-
Adenosine	-	+	-	-	-	-	-	-	-	-/+	-/+
Pectin	-	-	-	-	-	-	+	+	+	+	-/+
D-Tagatose	-	-	-	-	-	+	+	-	-	-	+
D-Xylose	+	-	-	-	-	-	+	-	-	-/+	-/+
Palatinose	-	+	-	-	+	-	-	+	-	-	-
D-Arabinose	-	-	-	-	-	+	+	+	-	-	-
β-D-Allose	-	-	-	-	+	+	+	+	-	-	-
Arbutin	+	+	+	+	+	-	+	+	+	-/+	+
D-Maltose	-	+	+	+	+	-	+	+	+	+	-/+
Inosine	+	+	+	+	+	-	+	+	-	-/+	-/+
Thymidine	+	+	+	+	+	-	+	+	-	-/+	-/+
N-Acetyl-D-Glucosamine	+	+	+	+	+	+	+	+	-/+	+	-/+
D-Trehalose	+	+	+	+	+	+	+	+	+	+	-/+
D-Mannose	+	+	+	+	+	+	+	+	-/+	+	-/+
Glycerol	+	+	+	+	+	+	+	+	-	-/+	-/+
D-Ribose	+	+	+	+	+	+	+	+	-/+	+	+
L-Rhamnose	+	+	+	+	+	+	+	+	-	-	-
D-Fructose	+	+	+	+	+	+	+	+	+	+	+
D-Glucose	+	+	+	+	+	+	+	+	+	+	+
Uridine	+	+	+	+	+	+	+	+	-/+	-/+	-/+
β-Methyl-D-Glucoside	+	+	+	+	+	+	+	+	+	+	+
Maltotriose	+	+	+	+	+	+	+	+	+	+	-/+
D-Cellobiose	+	+	+	+	+	+	+	+	+	+	+
N-Acetyl-β-D-Mannosamine	+	+	+	+	+	+	+	+	+	+	-
D-Psicose	+	+	+	+	+	+	+	+	-/+	-/+	-
L-Lyxose	+	+	+	+	+	+	+	+	+	+	+
α-Cyclodextrin	+	+	+	+	+	+	+	+	-	-	-
β-Cyclodextrin	+	+	+	+	+	+	+	+	-	-	-
γ-Cyclodextrin	+	+	+	+	+	+	+	+	-	-	-
Dextrin	+	+	+	+	+	+	+	+	+	-/+	-
Laminarin	+	+	+	+	+	+	+	+	-	-	-
D-Arabitol	+	+	+	+	+	+	+	+	-	-	-/+
2-Deoxy-D-Ribose	+	+	+	+	+	+	+	+	-/+	-/+	-/+
β-Gentiobiose	+	+	+	+	+	+	+	+	+	+	-/+
D-Salicin	+	+	+	+	+	+	+	+	+	+	+
α-Methyl-D-Glucoside	+	+	+	+	+	+	+	+	-	-	-
α-Methyl-D-Mannoside	+	+	+	+	+	+	+	+	-	-	-
Amygdalin	+	+	+	+	+	+	+	+	-/+	+	-/+
Xylitol	+	+	+	+	+	+	+	+	-	-	-
D-Glucosamine	+	+	+	+	+	+	+	+	+	+	+
5-Keto-D-Gluconic Acid	+	+	+	+	+	+	+	+	-	-/+	-
Dihydroxy-Acetone	+	+	+	+	+	+	+	+	+	+	+
D-Galactose	-	-	-	-	-	-	-	-	+	-	-/+
D-Gluconic Acid	-	-	-	-	-	-	-	-	-	-	-/+
L-lactic acid	-	-	-	-	-	-	-	-	-	+	-/+
Tween 20	-	-	-	-	-	-	-	-	-	-/+	-
D-Melibiose	-	-	-	-	-	-	-	-	+	-	-
a-Keto-Butyric Acid	-	-	-	-	-	-	-	-	-	+	-/+
α-Hydroxy-Butyric Acid	-	-	-	-	-	-	-	-	-	-/+	-
Citric acid	-	-	-	-	-	-	-	-	-	-/+	-
Acetoacetic Acid	-	-	-	-	-	-	-	-	-	-/+	-
L-Malic Acid	-	-	-	-	-	-	-	-	-	-/+	-
p-Hydroxy-Phenylacetic Acid	-	-	-	-	-	-	-	-	-	-/+	-
Glucuronamide	-	-	-	-	-	-	-	-	-	-/+	-
β-Phenylethylamine	-	-	-	-	-	-	-	-	-	-/+	-
Oxalomalic Acid	-	-	-	-	-	-	-	-	-	-/+	-
Sorbic Acid	-	-	-	-	-	-	-	-	-	-/+	-
3-Hydroxy-2-Butanone	-	-	-	-	-	-	-	-	-	-/+	-
number of utilized carbone sources common to Listeria monocytogenes	35	38	35	35	37	34	51	39	28	34	34
