# Supplementary material for: Antilisterial Properties of Selected Strains from the Autochthonous Microbiota of a Swiss Artisan Soft Smear Cheese
Source: Foods. 2024 Oct 30;13(21):3473. doi: 10.3390/foods13213473 (PMC11545730; doi:10.3390/foods13213473)
Supplement: Supplementary file 1 [file foods-13-03473-s001.zip › Table_S4_trial_II.xlsx]

## Sheet: raw_data
Production_Day	Cheese_vat	Ripening_Batch	pH_brining	Leuconostoc_VatMilk	Carnobacteriaceae_Aerococcaceae	Day	List	Mari	Des	Ruo	MesY					x500
1	1	EH1	high	no	no	Day10	3.88081	0	0	0	6.29994	1	1	1	1.995e+06	500	500	500	9.975e+08
1	1	EH2	high	no	yes	Day10	3.87795	3.65321	6.0571	6.12888	6.55449	4500	1.1405e+06	1.3455e+06	3.585e+06	2.25e+06	5.7025e+08	6.7275e+08	1.7925e+09
1	1	EH3	low	no	no	Day10	3.11561	0	0	0	6.14922	1	1	1	1.41e+06	500	500	500	7.05e+08
1	1	EH4	low	no	yes	Day10	3.14922	0	5.93727	6.34351	7.91381	1	865500	2.2055e+06	8.2e+07	500	4.3275e+08	1.10275e+09	4.1e+10
1	2	EH5	high	yes	no	Day10	3.19033	0	0	0	7.92428	1	1	1	8.4e+07	500	500	500	4.2e+10
1	2	EH6	high	yes	yes	Day10	3.36173	0	6.09882	6.27196	6.78888	1	1.2555e+06	1.8705e+06	6.15e+06	500	6.2775e+08	9.3525e+08	3.075e+09
1	2	EH7	low	yes	no	Day10	3.16879	0	0	0	7.93702	1	1	1	8.65e+07	500	500	500	4.325e+10
1	2	EH8	low	yes	yes	Day10	3.42732	0	6.10907	6.50454	8.14922	1	1.2855e+06	3.1955e+06	1.41e+08	500	6.4275e+08	1.59775e+09	7.05e+10
1	3	EH9	high	yes	no	Day10	3.77815	0	0	0	9.64098	1	1	1	4.375e+09	500	500	500	2.1875e+12
1	3	EH10	high	yes	yes	Day10	3.57978	0	5.59715	6.24067	8.31806	1	395500	1.7405e+06	2.08e+08	500	1.9775e+08	8.7025e+08	1.04e+11
1	3	EH11	low	yes	no	Day10	3.40654	0	0	0	9.07918	1	1	1	1.2e+09	500	500	500	6e+11
1	3	EH12	low	yes	yes	Day10	3.49831	5.27989	6.25054	6.45947	8.19033	190500	1.7805e+06	2.8805e+06	1.55e+08	9.525e+07	8.9025e+08	1.44025e+09	7.75e+10
2	1	EH13	high	no	no	Day10	4.20548	0	0	0	9.38021	1	1	1	2.4e+09	500	500	500	1.2e+12
2	1	EH14	high	no	yes	Day10	3.95424	5.26482	5.96166	6.27196	8.17898	184000	915500	1.8705e+06	1.51e+08	9.2e+07	4.5775e+08	9.3525e+08	7.55e+10
2	1	EH15	low	no	no	Day10	3.23553	0	0	0	7.32736	1	1	1	2.125e+07	500	500	500	1.0625e+10
2	1	EH16	low	no	yes	Day10	3.09691	4.53782	5.81987	6.31503	3	34500	660500	2.0655e+06	1000	1.725e+07	3.3025e+08	1.03275e+09	500000
2	2	EH17	high	yes	no	Day10	2.9345	0	0	0	6.49624	1	1	1	3.135e+06	500	500	500	1.5675e+09
2	2	EH18	high	yes	yes	Day10	3.02938	4.21748	6.06651	6.40917	8.56937	16500	1.1655e+06	2.5655e+06	3.71e+08	8.25e+06	5.8275e+08	1.28275e+09	1.855e+11
2	2	EH19	low	yes	no	Day10	2.88649	0	0	0	8.41246	1	1	1	2.585e+08	500	500	500	1.2925e+11
2	2	EH20	low	yes	yes	Day10	3.14922	0	5.48996	6.09882	8.5302	1	309000	1.2555e+06	3.39e+08	500	1.545e+08	6.2775e+08	1.695e+11
2	3	EH21	high	yes	no	Day10	3.63347	0	0	3.60206	7.4257	1	1	4000	2.665e+07	500	500	2e+06	1.3325e+10
2	3	EH22	high	yes	yes	Day10	3.5563	4.21748	5.7638	6.15244	8.27184	16500	580500	1.4205e+06	1.87e+08	8.25e+06	2.9025e+08	7.1025e+08	9.35e+10
2	3	EH23	low	yes	no	Day10	3.38917	0	0	0	9.87216	1	1	1	7.45e+09	500	500	500	3.725e+12
2	3	EH24	low	yes	yes	Day10	3.273	4.79934	6.12888	6.31292	9.79588	63000	1.3455e+06	2.0555e+06	6.25e+09	3.15e+07	6.7275e+08	1.02775e+09	3.125e+12
1	1	EH1	high	no	no	Day15	4.25164	0	0	0		1	1	1	1	500	500	500	500
1	1	EH2	high	no	yes	Day15	3.79588	8.40749	7.74473	7.60858		2.55556e+08	5.55555e+07	4.06055e+07	1	1.27778e+11	2.77778e+10	2.03028e+10	500
1	1	EH3	low	no	no	Day15	3.99782	0	0	0		1	1	1	1	500	500	500	500
1	1	EH4	low	no	yes	Day15	3.73239	7.7563	7.25661	7.07757		5.70555e+07	1.80555e+07	1.19555e+07	1	2.85278e+10	9.02775e+09	5.97775e+09	500
1	2	EH5	high	yes	no	Day15	3.51983	0	0	0		1	1	1	1	500	500	500	500
1	2	EH6	high	yes	yes	Day15	3.25648	8.1289	8.03163	7.54102		1.34556e+08	1.07556e+08	3.47555e+07	1	6.72778e+10	5.37778e+10	1.73778e+10	500
1	2	EH7	low	yes	no	Day15	4.16435	0	0	0		1	1	1	1	500	500	500	500
1	2	EH8	low	yes	yes	Day15	3.53466	8.04358	7.67948	7.44569		1.10556e+08	4.78055e+07	2.79055e+07	1	5.52778e+10	2.39028e+10	1.39527e+10	500
1	3	EH9	high	yes	no	Day15	4.02531	0	0	0		1	1	1	1	500	500	500	500
1	3	EH10	high	yes	yes	Day15	4.00217	6.74472	6.49976	6.74472		5.5555e+06	3.1605e+06	5.5555e+06	1	2.77775e+09	1.58025e+09	2.77775e+09	500
1	3	EH11	low	yes	no	Day15	3.61278	0	0	0		1	1	1	1	500	500	500	500
1	3	EH12	low	yes	yes	Day15	4.54407	8.77126	8.40918	8.19328		5.90555e+08	2.56556e+08	1.56056e+08	1	2.95278e+11	1.28278e+11	7.80278e+10	500
2	1	EH13	high	no	no	Day15	4.67761	0	0	0		1	1	1	1	500	500	500	500
2	1	EH14	high	no	yes	Day15	4.8293	7.74862	7.34055	6.89793		5.60555e+07	2.19055e+07	7.9055e+06	1	2.80278e+10	1.09528e+10	3.95275e+09	500
2	1	EH15	low	no	no	Day15	3.72835	0	0	0		1	1	1	1	500	500	500	500
2	1	EH16	low	no	yes	Day15	4.04336	8.13531	7.67766	7.25661		1.36556e+08	4.76055e+07	1.80555e+07	1	6.82778e+10	2.38028e+10	9.02775e+09	500
2	2	EH17	high	yes	no	Day15	2.79934	0	0	0		1	1	1	1	500	500	500	500
2	2	EH18	high	yes	yes	Day15	3.52114	7.87827	7.57002	7.45187		7.55555e+07	3.71555e+07	2.83055e+07	1	3.77778e+10	1.85778e+10	1.41528e+10	500
2	2	EH19	low	yes	no	Day15	3.59106	0	0	0		1	1	1	1	500	500	500	500
2	2	EH20	low	yes	yes	Day15	3.42894	7.81661	7.81991	7.34548		6.55555e+07	6.60555e+07	2.21555e+07	1	3.27778e+10	3.30278e+10	1.10778e+10	500
2	3	EH21	high	yes	no	Day15	3.33244	0	0	0		1	1	1	1	500	500	500	500
2	3	EH22	high	yes	yes	Day15	3.18469	6.05519	6.39014	6.54351		1.1355e+06	2.4555e+06	3.4955e+06	1	5.6775e+08	1.22775e+09	1.74775e+09	500
2	3	EH23	low	yes	no	Day15	3.02938	0	0	0		1	1	1	1	500	500	500	500
2	3	EH24	low	yes	yes	Day15	3.42732	8.37577	8.05902	7.55757		2.37556e+08	1.14555e+08	3.61055e+07	1	1.18778e+11	5.72777e+10	1.80528e+10	500
1	1	EH1	high	no	no	Day21	5.03342	0	0	0		1	1	1	1	500	500	500	500
1	1	EH2	high	no	yes	Day21	5.05308	9.76009	8.76757	9.22674		5.75556e+09	5.85556e+08	1.68556e+09	1	2.87778e+12	2.92778e+11	8.42778e+11	500
1	1	EH3	low	no	no	Day21	6.56372	0	0	0		1	1	1	1	500	500	500	500
1	1	EH4	low	no	yes	Day21	5.17464	9.56295	8.5277	9.04554		3.65556e+09	3.37056e+08	1.11056e+09	1	1.82778e+12	1.68528e+11	5.55278e+11	500
1	2	EH5	high	yes	no	Day21	5.77085	4.0607	0	0		11500	1	1	1	5.75e+06	500	500	500
1	2	EH6	high	yes	yes	Day21	4.39881	9.77126	9.65085	9.43625		5.90556e+09	4.47556e+09	2.73056e+09	1	2.95278e+12	2.23778e+12	1.36528e+12	500
1	2	EH7	low	yes	no	Day21	6.07225	0	0	0		1	1	1	1	500	500	500	500
1	2	EH8	low	yes	yes	Day21	5.33646	9.98252	9.03365	9.86956		9.60556e+09	1.08056e+09	7.40556e+09	1	4.80278e+12	5.40278e+11	3.70278e+12	500
1	3	EH9	high	yes	no	Day21	4.75967	3.92942	0	0		8500	1	1	1	4.25e+06	500	500	500
1	3	EH10	high	yes	yes	Day21	5.22011	9.64103	8.34154	8.95931		4.37556e+09	2.19556e+08	9.10556e+08	1	2.18778e+12	1.09778e+11	4.55278e+11	500
1	3	EH11	low	yes	no	Day21	5.30428	0	0	0		1	1	1	1	500	500	500	500
1	3	EH12	low	yes	yes	Day21	5.25164	9.58439	9.02348	9.12566		3.84056e+09	1.05556e+09	1.33556e+09	1	1.92028e+12	5.27778e+11	6.67778e+11	500
2	1	EH13	high	no	no	Day21	5.13033	0	0	0		1	1	1	1	500	500	500	500
2	1	EH14	high	no	yes	Day21	5.20548	8.79278	7.98478	7.59057		6.20556e+08	9.65555e+07	3.89555e+07	1	3.10278e+11	4.82777e+10	1.94777e+10	500
2	1	EH15	low	no	no	Day21	6.41246	0	0	0		1	1	1	1	500	500	500	500
2	1	EH16	low	no	yes	Day21	5.50243	9.79278	8.76757	9.16303		6.20556e+09	5.85556e+08	1.45556e+09	1	3.10278e+12	2.92778e+11	7.27778e+11	500
2	2	EH17	high	yes	no	Day21	3.65031	0	0	0		1	1	1	1	500	500	500	500
2	2	EH18	high	yes	yes	Day21	3.41162	8.60965	8.40749	8.1289		4.07056e+08	2.55556e+08	1.34556e+08	1	2.03528e+11	1.27778e+11	6.72778e+10	500
2	2	EH19	low	yes	no	Day21	4.16137	0	0	0		1	1	1	1	500	500	500	500
2	2	EH20	low	yes	yes	Day21	4.03141	9.07392	8.13212	8.25299		1.18556e+09	1.35556e+08	1.79056e+08	1	5.92778e+11	6.77778e+10	8.95278e+10	500
2	3	EH21	high	yes	no	Day21	3.96848	0	0	0		1	1	1	1	500	500	500	500
2	3	EH22	high	yes	yes	Day21	3.87216	9.41255	8.03765	8.30006		2.58556e+09	1.09056e+08	1.99556e+08	1	1.29278e+12	5.45278e+10	9.97778e+10	500
2	3	EH23	low	yes	no	Day21	5.29115	0	0	0		1	1	1	1	500	500	500	500
2	3	EH24	low	yes	yes	Day21	4.8893	9.57583	7.94228	8.52186		3.76556e+09	8.75555e+07	3.32556e+08	1	1.88278e+12	4.37778e+10	1.66278e+11	500
1	1	EH1	high	no	no	Day35	5.71096	0	0	0		1	1	1	1	500	500	500	500
1	1	EH2	high	no	yes	Day35	5.95231	10.1175	8.99147	9.83604		1.31056e+10	9.80556e+08	6.85556e+09	1	6.55278e+12	4.90278e+11	3.42778e+12	500
1	1	EH3	low	no	no	Day35	7.80209	0	0	0		1	1	1	1	500	500	500	500
1	1	EH4	low	no	yes	Day35	6.27045	10.2137	8.91937	10.2002		1.63556e+10	8.30556e+08	1.58556e+10	1	8.17778e+12	4.15278e+11	7.92778e+12	500
1	2	EH5	high	yes	no	Day35	7.1271	8.26495	0	0		1.84056e+08	1	1	1	9.20278e+10	500	500	500
1	2	EH6	high	yes	yes	Day35	4.96942	10.1257	9.19467	10.1447		1.33556e+10	1.56556e+09	1.39556e+10	1	6.67778e+12	7.82778e+11	6.97778e+12	500
1	2	EH7	low	yes	no	Day35	7.86451	5.91408	0	0		820500	1	1	1	4.1025e+08	500	500	500
1	2	EH8	low	yes	yes	Day35	6.48799	10.0552	8.64103	10.207		1.13556e+10	4.37556e+08	1.61056e+10	1	5.67778e+12	2.18778e+11	8.05278e+12	500
1	3	EH9	high	yes	no	Day35	6.21696	8.37209	0	0		2.35556e+08	1	1	1	1.17778e+11	500	500	500
1	3	EH10	high	yes	yes	Day35	5.19451	10.2602	8.9398	9.79972		1.82056e+10	8.70556e+08	6.30556e+09	1	9.10278e+12	4.35278e+11	3.15278e+12	500
1	3	EH11	low	yes	no	Day35	6.38382	0	0	0		1	1	1	1	500	500	500	500
1	3	EH12	low	yes	yes	Day35	5.70757	10.163	9.10909	10.0552		1.45556e+10	1.28556e+09	1.13556e+10	1	7.27778e+12	6.42778e+11	5.67778e+12	500
2	1	EH13	high	no	no	Day35	5.64246	5.68305	0	0		482000	1	1	1	2.41e+08	500	500	500
2	1	EH14	high	no	yes	Day35	5.29994	9.95209	9.02961	9.14005		8.95556e+09	1.07056e+09	1.38056e+09	1	4.47778e+12	5.35278e+11	6.90278e+11	500
2	1	EH15	low	no	no	Day35	6.68485	0	4.60746	0		1	40500	1	1	500	2.025e+07	500	500
2	1	EH16	low	no	yes	Day35	5.73239	10.2731	9.27313	9.94722		1.87556e+10	1.87556e+09	8.85556e+09	1	9.37778e+12	9.37778e+11	4.42778e+12	500
2	2	EH17	high	yes	no	Day35	4.2418	0	0	0		1	1	1	1	500	500	500	500
2	2	EH18	high	yes	yes	Day35	4.09517	9.77126	9.48792	9.16303		5.90556e+09	3.07556e+09	1.45556e+09	1	2.95278e+12	1.53778e+12	7.27778e+11	500
2	2	EH19	low	yes	no	Day35	5.72916	0	0	0		1	1	1	1	500	500	500	500
2	2	EH20	low	yes	yes	Day35	5.1532	10.2456	9.42252	9.78215		1.76056e+10	2.64556e+09	6.05556e+09	1	8.80278e+12	1.32278e+12	3.02778e+12	500
2	3	EH21	high	yes	no	Day35	4.82217	0	0	0		1	1	1	1	500	500	500	500
2	3	EH22	high	yes	yes	Day35	3.94201	9.79278	8.94476	9.16748		6.20556e+09	8.80556e+08	1.47056e+09	1	3.10278e+12	4.40278e+11	7.35278e+11	500
2	3	EH23	low	yes	no	Day35	5.89321	0	3	0		1	1000	1	1	500	500000	500	500
2	3	EH24	low	yes	yes	Day35	4.70329	9.96874	9.16896	9.32026		9.30556e+09	1.47556e+09	2.09056e+09	1	4.65278e+12	7.37778e+11	1.04528e+12	500
1	1	EH1	high	no	no	Day01	3.05115					1	1	1	1	500	500	500	500
1	1	EH2	high	no	yes	Day01	3.05115					1	1	1	1	500	500	500	500
1	1	EH3	low	no	no	Day01	3.02119					1	1	1	1	500	500	500	500
1	1	EH4	low	no	yes	Day01	3.02119					1	1	1	1	500	500	500	500
1	2	EH5	high	yes	no	Day01	3.22531					1	1	1	1	500	500	500	500
1	2	EH6	high	yes	yes	Day01	3.22531					1	1	1	1	500	500	500	500
1	2	EH7	low	yes	no	Day01	3.34242					1	1	1	1	500	500	500	500
1	2	EH8	low	yes	yes	Day01	3.34242					1	1	1	1	500	500	500	500
1	3	EH9	high	yes	no	Day01	3.35603					1	1	1	1	500	500	500	500
1	3	EH10	high	yes	yes	Day01	3.35603					1	1	1	1	500	500	500	500
1	3	EH11	low	yes	no	Day01	3.43136					1	1	1	1	500	500	500	500
1	3	EH12	low	yes	yes	Day01	3.43136					1	1	1	1	500	500	500	500
2	1	EH13	high	no	no	Day01	2.95904					1	1	1	1	500	500	500	500
2	1	EH14	high	no	yes	Day01	2.95904					1	1	1	1	500	500	500	500
2	1	EH15	low	no	no	Day01	3.15381					1	1	1	1	500	500	500	500
2	1	EH16	low	no	yes	Day01	3.15381					1	1	1	1	500	500	500	500
2	2	EH17	high	yes	no	Day01	3.07555					1	1	1	1	500	500	500	500
2	2	EH18	high	yes	yes	Day01	3.07555					1	1	1	1	500	500	500	500
2	2	EH19	low	yes	no	Day01	3.15836					1	1	1	1	500	500	500	500
2	2	EH20	low	yes	yes	Day01	3.15836					1	1	1	1	500	500	500	500
2	3	EH21	high	yes	no	Day01	3.26717					1	1	1	1	500	500	500	500
2	3	EH22	high	yes	yes	Day01	3.26717					1	1	1	1	500	500	500	500
2	3	EH23	low	yes	no	Day01	3.4133					1	1	1	1	500	500	500	500
2	3	EH24	low	yes	yes	Day01	3.4133					1	1	1	1	500	500	500	500
1	1	EH1	high	no	no	Day07	4.1959				6.79934	1	1	1	6.3e+06	500	500	500	3.15e+09
1	1	EH2	high	no	yes	Day07						1	1	1	1	500	500	500	500
1	1	EH3	low	no	no	Day07	2.93197				6.79934	1	1	1	6.3e+06	500	500	500	3.15e+09
1	1	EH4	low	no	yes	Day07						1	1	1	1	500	500	500	500
1	2	EH5	high	yes	no	Day07	3.7364				9.19451	1	1	1	1.565e+09	500	500	500	7.825e+11
1	2	EH6	high	yes	yes	Day07						1	1	1	1	500	500	500	500
1	2	EH7	low	yes	no	Day07	3.10721				8.95424	1	1	1	9e+08	500	500	500	4.5e+11
1	2	EH8	low	yes	yes	Day07						1	1	1	1	500	500	500	500
1	3	EH9	high	yes	no	Day07	3.69897				9.27531	1	1	1	1.885e+09	500	500	500	9.425e+11
1	3	EH10	high	yes	yes	Day07						1	1	1	1	500	500	500	500
1	3	EH11	low	yes	no	Day07	3.75587				9.2878	1	1	1	1.94e+09	500	500	500	9.7e+11
1	3	EH12	low	yes	yes	Day07						1	1	1	1	500	500	500	500
2	1	EH13	high	no	no	Day07	3.75967				7.1038	1	1	1	1.27e+07	500	500	500	6.35e+09
2	1	EH14	high	no	yes	Day07						1	1	1	1	500	500	500	500
2	1	EH15	low	no	no	Day07	2.98677				5.94448	1	1	1	880000	500	500	500	4.4e+08
2	1	EH16	low	no	yes	Day07						1	1	1	1	500	500	500	500
2	2	EH17	high	yes	no	Day07	3.04532				6.59106	1	1	1	3.9e+06	500	500	500	1.95e+09
2	2	EH18	high	yes	yes	Day07						1	1	1	1	500	500	500	500
2	2	EH19	low	yes	no	Day07	2.95665				7.07555	1	1	1	1.19e+07	500	500	500	5.95e+09
2	2	EH20	low	yes	yes	Day07						1	1	1	1	500	500	500	500
2	3	EH21	high	yes	no	Day07	3.8893				8.22272	1	1	1	1.67e+08	500	500	500	8.35e+10
2	3	EH22	high	yes	yes	Day07						1	1	1	1	500	500	500	500
2	3	EH23	low	yes	no	Day07	3.43377				7.89209	1	1	1	7.8e+07	500	500	500	3.9e+10
2	3	EH24	low	yes	yes	Day07						1	1	1	1	500	500	500	500

## Sheet: legend
List	Listeria cell count [log(cfu/g)]
Mari	qPCR Marinilactiacillus psychrotolerans [log(copies per g)]
Des	qPCR Desemzia sp. [log(copies per g)]
Ruo	qPCR subset of Ruoffia sp. [log(copies per g)]
MesY	qPCR mesentericin Y105 precursor [log(copies per g)]
