# Supplementary material for: Antilisterial Properties of Selected Strains from the Autochthonous Microbiota of a Swiss Artisan Soft Smear Cheese
Source: Foods. 2024 Oct 30;13(21):3473. doi: 10.3390/foods13213473 (PMC11545730; doi:10.3390/foods13213473)
Supplement: Supplementary file 1 [file foods-13-03473-s001.zip › Table_S5_trial_III.xlsx]

## Sheet: raw_data
Production_Day	Cheese_vat	Ripening_Batch	Leuco	pH_brining	Carnobacteriaceae_Aerococcaceae	Listeria_qualitative35D	MesY_24h	MesY_5D	MesY_10D	DryLoss_24h	Cit_24h	Cit_5D	Cit_10D	pH_24h	pH_5D	pH_10D	Dlac_24h	Dlac_5D	Dlac_10D	Llac_24h	Llac_5D	Llac_10D	Lac_24h	Lac_5D	Lac_10D	Gal_24h	Gal_5D	Gal_10D	Lacto_24h	Lacto_5D	Lacto_10D	Glu_24h	Glu_5D	Llac_prod5	Dlac_prod5	Lacto_cons5	Glu_cons5	Cit_cons5	Gal_prod5	Llac_prod10	Dlac_prod10	Lacto_cons10	Cit_cons10	Gal_prod10
1	1	EH1	none	high	no	pos	0	6.70329	9.73239	567	7.9	8.1	9	5.36	5.12	5.1	13.4	21.2	24.4	72.5	94.2	90.6	85.9	115.4	115	47.3	55.6	51.3	21.1	8.08	5.76	8.83	5.13	21.7	7.8	13.02	3.7	-0.2	8.3	18.1	11	15.34	-1.1	4
1	1	EH2	none	high	yes	pos
1	1	EH3	none	low	no	pos	3.74036	5.86923	7.70757	551	8	8.2	9.6	5.12	5.03	5.01	22.3	32.3	36.3	94.3	103.8	102.3	116.6	136.2	138.6	56.9	61	15.9	10.3	2.08	2.01	4.08	0.833	9.5	10	8.22	3.247	-0.2	4.1	8	14	8.29	-1.6	-41
1	1	EH4	none	low	yes	pos
1	2	EH5	high	high	no	neg	8.29003	10.7324	10.9085	579	8	4.6	3.8	5.33	5.04	4.93	14.3	38.7	50.9	74.9	94.4	91.2	89.2	133.1	142.1	49.4	52.7	44.5	20.6	8.1	2.79	8.55	0	19.5	24.4	12.5	8.55	3.4	3.3	16.3	36.6	17.81	4.2	-4.9
1	2	EH6	high	high	yes	neg
1	2	EH7	high	low	no	neg	7.81291	9.80277	10.5237	564	7.8	7.8	8	5.07	4.95	4.95	23.2	36	44.4	94	105.1	106.9	117.2	141.1	151.3	57.6	61.6	15.3	8.95	2.84	0.856	3.66	0	11.1	12.8	6.11	3.66	0	4	12.9	21.2	8.094	-0.2	-42.3
1	2	EH8	high	low	yes	neg
1	3	EH9	low	high	no	pos	6.79588	9.80956	10.7404	554	7.9	6.2	5.6	5.28	5.12	5.03	15.4	29.7	43.2	76.9	92.9	93.2	92.3	122.6	136.3	49.4	54.4	51.2	17.6	9.42	4.7	7.49	2.14	16	14.3	8.18	5.35	1.7	5	16.3	27.8	12.9	2.3	1.8
1	3	EH10	low	high	yes	neg
1	3	EH11	low	low	no	pos	6.83251	9.48073	10.3314	558	8.1	8.2	8.7	5.14	5.06	5.08	22.5	31.9	36.8	95.9	104.3	91.5	118.4	137.3	128.3	58.2	60.8	58.8	9.85	2.11	2.37	4.11	0	8.4	9.4	7.74	4.11	-0.1	2.6	-4.4	14.3	7.48	-0.6	0.6
1	3	EH12	low	low	yes	neg
2	1	EH13	none	high	no	pos	0	7.77815	8.8893	572	7.8	7.7	8.9	5.31	5.17	5.12	16.8	21.1	23.6	71.4	81.9	78.4	88.2	102.9	102	48.2	51	44.8	24.1	13.6	7.01	8.91	5.77	10.5	4.3	10.5	3.14	0.1	2.8	7	6.8	17.09	-1.1	-3.4
2	1	EH14	none	high	yes	pos
2	1	EH15	none	low	no	pos	5.48926	5.989	6.7364	542	8.1	8	8.7	5.2	5.07	5.13	24.7	36	28.3	88.9	100.3	76.9	113.6	136.3	105.2	55.2	61.1	45.1	8.7	3.22	3.46	3.97	0.971	11.4	11.3	5.48	2.999	0.1	5.9	-12	3.6	5.24	-0.6	-10.1
2	1	EH16	none	low	yes	pos
2	2	EH17	low	high	no	neg	7.37383	10.3263	10.6232	518	7.9	6.9	6.8	5.41	5.21	5.13	17.9	31.8	44.5	74.1	85.5	86.7	92	117.3	131.2	48.3	49.6	46.1	11.2	7.48	1.09	6.52	0	11.4	13.9	3.72	6.52	1	1.3	12.6	26.6	10.11	1.1	-2.2
2	2	EH18	low	high	yes	neg
2	2	EH19	low	low	no	neg	6.64048	9.43297	10.1875	521	8	8.3	8.3	5.22	5.25	5.22	26.1	32.6	33.2	89.8	93.4	79.5	115.9	126.1	112.7	54	57.2	48.5	3.75	0.278	1.04	1.8	0	3.6	6.5	3.472	1.8	-0.3	3.2	-10.3	7.1	2.71	-0.3	-5.5
2	2	EH20	low	low	yes	neg
2	3	EH21	high	high	no	neg	7.60423	10.3107	10.6335	548	8	6.4	6.5	5.23	5.08	5.06	20.3	34.7	42.1	85	95.2	90.3	105.2	129.9	132.4	53.5	54.7	49.5	12.4	4.38	3.35	5.66	0	10.2	14.4	8.02	5.66	1.6	1.2	5.3	21.8	9.05	1.5	-4
2	3	EH22	high	high	yes	neg
2	3	EH23	high	low	no	pos	7.27761	10.0531	10.2162	551	8	7.8	7.9	5.14	5.06	5.05	25.1	35	39.3	92.9	98.7	92.5	118	133.6	131.8	55.6	59	57	5.4	0.819	2.96	2.44	0	5.8	9.9	4.581	2.44	0.2	3.4	-0.4	14.2	2.44	0.1	1.4
2	3	EH24	high	low	yes	neg

## Sheet: legend
Listeria_qualitative35D	result of qualitative enrichment of 25g of cheese rind after 35 days
MesY_24h	qPCR MesY [copies per g] after 24h, 5 days, 10 days
MesY_5D
MesY_10D
DryLoss_24h	Dryloss [g/kg] after 24h
Cit_24h	Citrate [mmol/kg] after 24h, 5 days, 10 days
Cit_5D
Cit_10D
pH_24h	pH [-] after 24h, 5 days, 10 days
pH_5D
pH_10D
Dlac_24h	D-Lactate [mmol/kg] after 24h, 5 days, 10 days
Dlac_5D
Dlac_10D
Llac_24h	L-Lactate [mmol/kg] after 24h, 5 days, 10 days
Llac_5D
Llac_10D
Lac_24h	Lactate [mmol/kg] after 24h, 5 days, 10 days
Lac_5D
Lac_10D
Gal_24h	Galactose [mmol/kg] after 24h, 5 days, 10 days
Gal_5D
Gal_10D
Lacto_24h	Lactose [mmol/kg] after 24h, 5 days, 10 days
Lacto_5D
Lacto_10D
Glu_24h	Glucose [mmol/kg] after 24h, 5 days
Glu_5D
Llac_prod5	Production of L-Lactate [mmol/kg] between 24h and 5 days
Dlac_prod5	Production of D-Lactate [mmol/kg] between 24h and 5 days
Lacto_cons5	Consumption of Lactose [mmol/kg] between 24h and 5 days
Glu_cons5	Consumption of Glucose [mmol/kg] between 24h and 5 days
Cit_cons5	Consumption of Citrate [mmol/kg] between 24h and 5 days
Gal_prod5	Production of Galactose [mmol/kg] between 24h and 5 days
Llac_prod10	Production of L-Lactate [mmol/kg] between 24h and 10 days
Dlac_prod10	Production of D-Lactate [mmol/kg] between 24h and 10 days
Lacto_cons10	Consumption of Lactose [mmol/kg] between 24h and 10 days
Cit_cons10	Consumption of Citrate [mmol/kg] between 24h and 10 days
Gal_prod10	Production of Galactose [mmol/kg] between 24h and 10 days
